# Supplementary material for: Cortisol as an Independent Predictor of Unfavorable Outcomes in Hospitalized COVID-19 Patients
Source: Biomedicines. 2022 Jun 28;10(7):1527. doi: 10.3390/biomedicines10071527 (PMC9313159; doi:10.3390/biomedicines10071527)
Supplement: Supplementary file 1 [file biomedicines-10-01527-s001.zip]

Archive with 1 entries (1 files):
- biomedicines-1775911-supplementary.pdf
